# Supplementary material for: Biphasic Fermentation of Trapa bispinosa Shells by Ganoderma sinense and Characterization of Its Polysaccharides and Alcoholic Extract and Analysis of Their Bioactivity
Source: Molecules. 2024 Mar 11;29(6):1238. doi: 10.3390/molecules29061238 (PMC10975738; doi:10.3390/molecules29061238)
Supplement: Supplementary file 1 [file molecules-29-01238-s001.zip]

Archive with 1 entries (1 files):
- molecules-2815090-supplementary.pdf
